# Supplementary material for: Early Feeding Regime of Waste Milk, Milk, and Milk Replacer for Calves Has Different Effects on Rumen Fermentation and the Bacterial Community
Source: Animals (Basel). 2019 Jul 15;9(7):443. doi: 10.3390/ani9070443 (PMC6680522; doi:10.3390/ani9070443)
Supplement: Supplementary file 1 [file animals-09-00443-s001.zip › supplement revised/TableS1.xlsx]

## Sheet: TableS1
Table S1. Details on number of sequencing reads, retained reads following quality flitering and chimera removal, and operational taxonomic units (OTU)
Sample Namea	Sequencing reads	Retained reads	Retained%	OTU
M2.1	55053	53892	97.8911	734
M2.2	50635	49595	97.9461	674
M2.3	32538	31732	97.5229	444
M2.4	54692	53534	97.8827	738
M2.5	53722	49371	91.9009	666
M2.6	50825	47701	93.8534	830
M2.7	49441	48278	97.6477	679
M2.8	45441	43803	96.3953	610
M6.1	60588	59201	97.7108	1102
M6.2	63527	61810	97.2972	1222
M6.3	62998	61348	97.3809	1018
M6.4	49421	47630	96.376	688
M6.5	45601	44089	96.6843	805
M6.6	64261	62928	97.9256	1068
M6.7	63106	59497	94.2811	978
M6.8	40441	39443	97.5322	990
MR2.1	64541	62984	97.5876	856
MR2.2	63708	62320	97.8213	820
MR2.3	64233	62746	97.685	659
MR2.4	53208	51939	97.615	574
MR2.5	47127	45847	97.2839	674
MR2.6	57232	54912	95.9463	734
MR2.7	53201	51940	97.6297	825
MR6.1	50357	49284	97.8692	1091
MR6.2	53489	52503	98.1566	1015
MR6.3	56875	55667	97.876	1319
MR6.4	38622	38048	98.5138	836
MR6.5	52131	50810	97.466	1048
MR6.6	54267	51907	95.6511	1274
MR6.7	56845	55467	97.5759	943
MR6.8	48499	47321	97.5711	1254
WM2.1	45773	44691	97.6362	849
WM2.2	59889	58676	97.9746	916
WM2.3	52488	50980	97.127	1004
WM2.4	48265	46836	97.0393	542
WM2.5	50875	46772	91.9351	942
WM2.6	53727	52325	97.3905	934
WM2.7	63651	62065	97.5083	924
WM2.8	47983	46970	97.8888	930
WM6.1	54214	52947	97.663	954
WM6.2	55600	52522	94.464	1152
WM6.3	42230	41224	97.6178	682
WM6.4	58265	54001	92.6817	956
WM6.5	57173	55817	97.6283	993
WM6.6	48872	47793	97.7922	1024
WM6.7	58957	57770	97.9867	979
WM6.8	50283	49137	97.7209	892
aM2.1-2.8, WM2.1-2.8, MR 2.1-2.8: Sample from 2-month-old calves fed whole milk, waste milk and milk repalcer (n = 8 per each treatment) ;
M6.1-6.8, WM6.1-6.8, MR 6.1-6.8: Sample from 6-month-old calves fed whole milk, waste milk and milk repalcer (n = 8 per each treatment) ;
